# Supplementary material for: DIAPH1-MFN2 interaction regulates mitochondria-SR/ER contact and modulates ischemic/hypoxic stress
Source: Nat Commun. 2023 Oct 30;14:6900. doi: 10.1038/s41467-023-42521-x (PMC10616211; doi:10.1038/s41467-023-42521-x)
Supplement: Supplementary file 6 — Source data [file 41467_2023_42521_MOESM6_ESM.zip]

Archive with 4 entries (4 files):
- Source Data/~$atistics file_9.29.2023.docx
- Source Data/Raw data values__9.28.2023FINAL.xlsx
- Source Data/Statistics file_9.29.2023.docx
- Source Data/Western Blotting_uncropped blots.pptx
