# Supplementary material for: DIAPH1-MFN2 interaction regulates mitochondria-SR/ER contact and modulates ischemic/hypoxic stress
Source: Nat Commun. 2023 Oct 30;14:6900. doi: 10.1038/s41467-023-42521-x (PMC10616211; doi:10.1038/s41467-023-42521-x)
Supplement: Supplementary file 6 — Source data [file 41467_2023_42521_MOESM6_ESM.zip › Source Data/Raw data values__9.28.2023FINAL.xlsx]

## Sheet: Figure 1
1a	EM data iPSC-CMs					1b	EM data Mice					1e	DUOLINK IPSCCMs					1g
	shScr	shDIAPH1	shScr HR	shDIAPH1 H/R		WT - BL	DKO - BL	WT - I/R	DKO - I/R				shScr	shDIAPH1	shScr H/R	shDIAPH1 H/R		Ctrl Patient 1	Ctrl Patient 2	Ischemic-CM Patient 1	Ischemic-CM Patient 2	Ischemic-CM Patient 2 Border Zone
	35	43	13	66		17.923	9.225	17.264	13.837				39.6592	10.2393	78.4954	12.7257		1.47761	2.98276	6.9697	8.68	0.530769
	19	37	24	51		11.51	19.957	18.015	18.564				57.7886	2.95649	89.3685	10.1802		3.10938	3.4	6.5625	7.89655	2.02913
	13	48	9	42		15.007	23.483	11.07	9.242				83.3438	14.1386	125.821	26.1069		1.77108	3.16326	10.4286	6.63636	1.20833
	10	42	11	42		14.672	19.957	5.755	23.185				80.9858	16.9304	116.111	21.5175		1.66216	2.73239	9.24138	6.83607	0.328358
	22	24	11	51		26.869	24.822	7.721	27.272									2.94643	2.84706	4.59677	5.77273	1.30769
	62	26	8	62		37.517	22.822	22.214	29.409									2.8125	3.49254	8.14286	13.8077	2.03226
	22	40	17	60		9.099	10.437	6.561	34.778											9.21875	11.8551	1.275
	23	26	12	61		8.139	26.417	9.8	38.958													3.07692
	31	26	12	55		12.868	19.871	7.503	23.026													1.45454
	34	22	43	41		9.099	16.707	9.099	39.924
	34	28	16	48		30.991	21.516	16.778	52.127
	16	46	12	28		14.672	21.036	12.208	23.312
	16	24	31	16		13.123	27.737	8.139	69.389
	39	22	21	52		35.005	22.217	12.208	25.355
	38	19	13	44		23.728	6.652	6.561	27.727
	15	44	21	37		16.277	11.07	19.345	39.296
	22	42	22	37		11.653	17.01	5.459	31
	38	15	12	9		14.559	39.828	6.561	21.844
	15	20	39	16		15.442	18.171	5.147	21.92
	22	46	21	9		4.069	12.377	7.279	13.864
	11	35	27	10		19.6	24.267	18.198	70.031
	7	46	33	13		12.868	18.816	7.503	23.026
	12	23	11	53		14.672	13.046	7.721	26.254
	22	29	11	16		5.147	12.377	10.611	58.705
	10	60	24	37		14.672	7.38	7.279	14.153
	26	39	62	16		1.82	26.417	7.721	18.485
	22	18	13	39		9.099	17.01	6.561	31.553
	13	56	15	22		10.295	17.406	40.693	9.709
	17	38	35	37		15.549	18.542	22.51	30.701
	4	30	18	20		11.51	11.814	5.755	19.328
	11	36	13	15		13.123	9.936	5.755	14.993
	12	37	12	7		9.099	13.046	11.07	12.856
	18	20	11	31		14.213	33.262	16.378	16.763
	3	25	9	22		15.007	34.02	23.936	18.719
	13	27	15	25		16.277	24.267	11.51	23.636
	15	17	5	11		16.277	27.737	26.246	26.845
	18	49	39	26		10.611	7.607	5.147	33.179
	13	47	13	24		13.123	28.642	9.099	25.519
	9	49	33	42		8.139	33.262	5.147	16.763
	11	32	23	38		13.859	18.542	10.919	23.636
	15	39	19	18		39.746	25.095	10.611	22.87
	26	31	20	13		15.007	15.764	10.611	19.328
	8	33	9	26		32.196	18.542	7.721	38.655
	10	35	12	42		30.937	18.45	28.427	49.125
	10	38	4	24		21.223	9.408	9.8	21.969
	10	34	23	35		12.739	17.406	7.721	18.182
	9	23	11	32		68.213	16.502	9.279	17.907
	40	12	5	37		15.442	19.871	9.279	7.666
	20	71	24	28		22.214	17.01	11.07	16.97
	34	18	9	35		13.123	36.249	17.923	12.121
	9	27	11	33		12.208	22.446	25.865	39.464
	9	51	9	28		30.991	12.377	7.279	48.12
	22	56	11	19		37.117	20.628	7.503	22.87
	26	24	8	55		13.123	14.875	12.868	12.121
	12	37	23	14		18.736	13.046	9.8	25.519
	21	28	31	33		21.838	30.035	9.099	16.262
	15	26	9	24		21.914	28.642	8.139	14.659
	28	23	16	33		34.577	24.267	14.213	25.455
	29	28	18	33		18.559	11.669	5.147	20
	46	9	25	25		9.279	9.225	17.264	27.029
	40	39	13	45		17.923	18.996	9.279	18.982
	32	24	11	44		14.672	19.871	4.069	36.545
	11	20	12	27		23.728	46.125	12.208	38.569
	16	27	9	38		13.249	15.764	18.198	15.641
	42	73	9	58		17.923	26.609	9.8	31.805
	19	29	9	51		11.653	26.093	7.279	18.719
	27	29	8	24		30.506	22.293	9.8	10.602
	24	26	35	37		11.653	13.432	9.8	11.06
	22	21	11	40		15.655	14.41	11.653	23.914
	13	33	15	28		15.549	27.428	11.51	16.464
	12	40	12	35		15.549	17.406	11.653	18.273
	18	38	11	48		11.653	32.222	11.51	16.262
	14	22	34	70		14.213	28.702	15.007	24.73
	17	11	36	36		19.345	22.14	15.549	15.641
	22	35	46	24		15.549	22.217	4.069	20
	29	14	11	36		6.561	31.42	7.503	81.656
	48	31	9	33		12.868	37.359	5.459	21.894
	43	15	8	40		21.914	35.442	5.459	42.563
	53	13	13	46		13.123	21.036	13.123	36.815
	26	46	17	29		11.653	29.172	5.459	27.029
	12	47	16	46		11.653	27.737	16.778	22.194
	21	39	8	34		5.755	22.217	32.401	12.197
	15	67	25	44		13.123	26.609	22.802	20.328
	13	32	7	10		12.868	27.675	15.655	23.636
	19	32	12	56		29.117	17.406	7.721	38.355
	23	32	33	16		12.868	34.812	13.123	29.148
	10	44	23	30		9.279	27.428	12.208	46.462
	12	31	11	34		13.249	35.824	18.198	61.765
	12	48	12	33		18.736	50.19	13.859	63.662
	14	41	32	34		13.123	36.762	20.589	33.427
	16	27	24	46		23.658	22.217	13.123	18.982
	15	28	23	25		15.442	14.875	10.295	24.73
	23	27	24	30		21.914	22.217	28.485	21.894
	28	49	18	6		21.223	22.14	14.559	18.182
	21	24	44	46		25.282	28.82	32.807	20.73
	11	36	11	29		26.056	27.92	15.655	27.029
	29	36	7	28		12.868	26.417	60.603	14.993
	30	42	51	38		19.6	25.095	9.099	15.535
	31	46	14	52		46.504	31.365	6.561	16.464
	25	45	28	21		20.346	39.095	17.923	24.461
	55	27	19	30		38.946	31.365	18.198	26.032
	55	68	27	18		12.868	24.267	7.721	48.855
	13	57	23	40		27.778	15.764	9.099	27.029
	17	20	30	24		24.752	28.82	12.739	38.569
	13	11	7	9		5.459	15.214	22.139	31.753
	18	17	33	22		5.147	32.275	12.208	22.87
	17	45	12	20		22.139	25.698	13.249	17.142
	36	27	8	16		18.198	18.996	11.07	60.8
	21	68	4	23		13.123	38.789	7.721	19.394
	42	57	36	33		11.07	12.915	25.736	21.203
	18	20	24	20		14.213	29.172	11.653	22.782
	15	11	22	44		14.672	32.85	12.739	16.763
	9	17	14	24		12.208	24.512	11.51	48.956
	31	56	11	7		11.51	19.46	10.919	24.461
	22	79	24	16		7.503	29.52	3.64	32.727
	7	55	11	48		12.868	22.822	12.208	25.259
	7	58	17	24		4.069	12.377	9.099	29.598
	28	46	9	21		19.6	22.14	16.778	12.856
	29	12	12	37		21.301	35.442	17.923	24.393
	32	34	7	39		17.168	32.929	10.611	32.929
	9	30	13	42		14.559	22.998	13.249	22.998
	14	12	33	26		9.099	19.667	9.8	19.667
	15	19	49	13		12.208	19.667	27.054	19.667
	14	38	11	52		18.015	24.461	8.139	24.461
	36	20	19	37		10.611	25.324	7.279	25.324
	16	22	22	50		10.611	45.455	7.503	45.455
	27	26	12	33		19	43.938	11.07	43.938
	31	35	12	20		12.208	23.706	12.868	23.706
	15	38	31	49		9.099	34.973	9.8	34.973
	35	31	33	40		12.208	31.281	14.672	31.281
	24	20	10	26		13.249	21.894	9.279	21.894
	25	16	17	44		5.459	74.634	16.378	74.634
	40	15	15	30		10.611	31.069	7.503	31.069
	38	22	19	35		5.147	30.963	7.503	30.963
	45	24	20	48		14.672	65.555	3.64	65.555
	13	51	7	40		20.101	19.328	11.07	19.328
	13	25	8	42		10.611	25.841	16.479	25.841
	18	28	18	33		16.277	46.462	9.099	46.462
	22	16	5	39		15.007	35.86	30.991	35.86
	13	15	18	48		20.101	34.284	16.479	34.284
	28	22	13	87		13.249	23.876	12.208	23.876
	49	23	9	30		16.479	28.271	8.139	28.271
	13	43	7	11		16.277	34.963	11.07	34.963
	12	37	7	42		5.459	42.29	11.51	42.29
	16	64	18	29		7.503	31.753	13.123	31.753
	24	29	10	31		22.139	17.907	9.279	17.907
	20	44	8	9		9.099	13.847	9.099	13.847
	23	24	8	41		10.295	55.968	9.279	55.968
	36	38	4	34		12.208	27.427	27.539	27.427
	37	46	20	42		22.139	25.31	12.208	25.31
						20.749	24.242	7.279	24.242
						14.672	36.039	13.123	36.039
						14.672	10.842	12.739	10.842
								12.868
								21.223

## Sheet: Figure Suppl 1
	S1d	EM data H9C2 Mt-ER Distance				S1g	PCR									S1H	DUOLINK H9C2			S1k	F/G actin						S1l	DUOLINK LATB
																				shScr	shDIAPH1	shScr H/R	shDIAPH1 H/R					Veh BL	LATB BL	Veh H/R	LATB H/R
	shScr	shDiaph1				H9C2				HMVECs			BMDMs			shScr	shDiaph1			0.844271	0.720658	0.859207	0.838842					11.7535	0.843322	34.8314	0.829565
	31.988	12.117				shScr	shDiaph1			shScr	shDIAPH1		Wt	gDKO		13.61	0.25			0.913467	0.645403	0.96036	0.810181					21.1586	1.29392	36.3178	1.07067
	35.077	22.275				0.838833	0.222331			1.21057	0.163669		1.35003	0.069995		17.65	0.26			0.851685	0.608174	0.99485	0.846519					25.7275	1.25888	61.3344	1.05303
	19.284	27.833				1.19213	0.151809			0.826057	0.183765		0.740727	0.084082		8.02	0.24			0.998239	0.762315	1.03694	0.882837					11.9621	1.15597	46.9058	0.823571
	33.512	19.225				1	0.25			1.06511	0.428423		0.753944	0.086742		6.22	0.21			1.07697	0.545074	1.04722	0.778358
	22.355	47.467				1	0.26			0.938868	0.254031		1.32636	0.182813						1.00527	0.423761	1.1132	0.710713
	11.848	23.653
	13.817	23.866														S1i	DUOLINK HMVECs
	15.896	34.347														shScr	shDIAPH1
	28.925	46.822														24.81	12.85
	21.327	37.008														42.3	7.69167
	11.848	24.235														92.1833	2.94167
	8.937	11.583														50.6206	3.20268
	11.171	12.828
	15.798	27.049
	28.436	38.186														S1j	DUOLINK BMDMs
	22.355	37.719														Wt	gDKO
	20.537	41.764														17.7648	2.34893
	10.116	10.673														16.49	8.61428
	14.565	39.809														23.7176	9.37932
	16.265	60.041														31.2895	9.12009
	16.588	66.845
	16.493	52.506
	23.697	17.789
	21.195	22.614
	20.537	13.501
	11.392	14.669
	11.848	18.141
	6.319	21.228
	15.173	19.936
	6.702	43.69
	18.423	25.656
	12.761	56.327
	13.498	37.45
	9.212	36.905
	15.798	10.126
	8.544	16.914
	21.847	54.307
	23.002	33.715
	9.479	19.681
	25.326	27.787
	19.105	21.641
	16.493	45.227
	17.449	21.228
	14.13	53.462
	12.638	35.8
	7.065	47.011
	41.074	43.892
	10.597	26.683
	21.254	25.457
	32.987	28.816
	16.756	19.356
	27.635	45.227
	23.485	32.646
	23.697	25.157
	9.479	39.398
	29.311	22.642
	12.031	36.282
	10.116	16.381
	27.736	36.595
	9.479	49.936
	40.354	28.684
	15.896	18.176
	62.02	29.252
	24.166	11.251
	21.254	24.078
	11.392	32.462
	42.683	22.501
	21.847	18.623
	37.684	22.104
	17.662	21.228
	26.903	20.745
	23.697	59.405
	49.957	20.684
	33.26	10.673
	45.841	15.094
	19.603	55.096
	12.777	54.382
	22.244	50.492
	33.618	24.09
	11.886	28.834
	9.509	15.827
	34.612	24.9
	16.316	38.089
	14.46	29.88
	15.221	35.433
	57.25	21.26
	19.017	48.615
	25.713	30.182
	9.509	20.598
	36.759	55.926
	20.311	38.242
	8.081	21.254
	17.142	44.739
	13.861	27.59
	19.017	47.341
	18.069	23.697
	9.241	29.974
	16.64	48.769
	10.631	31.615
	21.395	34.176
	14.175	16.493
	30.277	28.127
	10.631	43.566
	7.924	21.077
	7.132	46.97
	17.433	19.284
	12.069	29.513
	25.603	56.326
	15.848	46.058
	14.611	43.465
	33.108	22.341
	20.661	31.949
	10.63	31.635
	17.067	44.487
	12.8	29.044
	16.162	57.676
	23.399	36.63
	12.802	27.212
	11.206	21.641
	14.951	34.273
	13.447	19.225
	26.988	28.816
	9.509	31.822
	19.017	50.399
	17.505	60.884
	27.824	41.066
	21.144	62.359
	13.861	59.967
	16.316	15.748
	8.534	45.438
	16.316	25.246
	16.162	34.966
	26.233	36.357
	41.584	55.477
	17.718	27.503
	17.142	37.066
	27.018	12.729
	9.479	40.783
	25.276	49.349
	14.218	32.362
	17.088	15.01
	59.948	27.374
	31.038	29.338
	19.603	53.845
	20.171	38.186
	23.89	17.502
	18.069	25.507
	15.035	29.252
	27.127	54.424
	19.541	25.157

## Sheet: figure suppl 3e
		shScr H/R	shDIAPH1 H/R
	S3e VDAC-IP3R DUOLINK PLA	1.75951	0.353054
		0.888513	0.300245
		1.04486	0.33956
		0.875516	0.352374

## Sheet: Figure 3
3a LDH release				qPCR data	3f
shScr H/R	shDIAPH1 H/R			DIAPH1	shScr	shDIAPH1	shScr H/R	shDIAPH1 H/R
0.002148	0.001023				1.1954	0.696587	1.68525	0.11231
0.001807	0.000908				0.810386	0.416546	2.42074	0.27243
0.001708	0.001306				1.00796	0.345785	1.29581	0.178455
0.00162	0.000914				1.02412	0.322383	3.05104	0.213453
				TOMM40	shScr	shDIAPH1	shScr H/R	shDIAPH1 H/R
					1.41012	0.976289	0.83256	0.023714
					0.852318	0.676069	1.49221	0.165513
					0.935701	0.37288	0.747833	0.127817
					0.889212	0.375173	1.08344	0.23225
				NRF2	shScr	shDIAPH1	shScr H/R	shDIAPH1 H/R
					1.1642	1.88739	0.481565	1.90145
					0.965232	1.67607	0.826216	2.24413
					1.01066	1.43077	0.740886	2.05538
					0.880515	1.45354	0.809596	2.21474
				BCL2	shScr	shDIAPH1	shScr H/R	shDIAPH1 H/R
					1.07333	1.62391	0.849982	1.46109
					0.931679	1.85292	0.863346	1.57817
					0.999925	1.73912	1.11841	1.61615
					1.00008	1.65092	0.963324	2.04196
				NEFL	shScr	shDIAPH1	shScr H/R	shDIAPH1 H/R
					1.57144	3.75426	0.768934	1.18853
					1.02705	3.10307	1.21245	2.86455
					0.767648	3.76442	0.68626	2.03511
					0.807137	3.14493	1.48329	2.73496
				PERK	shScr	shDIAPH1	shScr H/R	shDIAPH1 H/R
					1.03348	0.587702	1.38353	0.291479
					1.03565	0.549705	1.58798	0.499763
					0.931659	0.56739	1.50576	0.453065
					1.00283	0.473027	1.34755	0.521336
				GADD 34	shScr	shDIAPH1	shScr H/R	shDIAPH1 H/R
					1.14469	0.938357	1.4972	0.066344
					0.79349	0.652228	2.05054	0.286972
					1.07039	0.423481	1.06098	0.241159
					1.02856	0.434503	2.5865	0.369771
				EDEM1	shScr	shDIAPH1	shScr H/R	shDIAPH1 H/R
					1.09284	0.55079	0.994878	0.073284
					1.12347	0.383682	1.38998	0.263716
					0.883215	0.381736	0.802951	0.1793
					0.92218	0.335274	1.3957	0.207594

## Sheet: Figure Suppl 7
	Western Blotting normalized to tubulin
		shScr	shDIAPH1	shScr H/R	shDIAPH1 H/R
	DIAPH1	0.97	0.43	1.23	0.25
		1.03	0.41	1.67	0.28
		0.93	0.46	1.46	0.44
		1.07	0.61	1.21	0.51
		shScr	shDIAPH1	shScr H/R	shDIAPH1 H/R
	NRF2	0.94	1.36	0.59	1.68
		1.06	1.52	0.77	1.43
		1.03	1.44	0.92	1.66
		0.97	1.47	0.94	1.4
		shScr	shDIAPH1	shScr H/R	shDIAPH1 H/R
	PARKIN	0.99	2.82	1.1	4.03
		1.01	3.07	1.01	3.62
		0.88	2.16	1.2	2.46
		1.12	2.47	1.21	2.32
		shScr	shDIAPH1	H/R shScr	H/R shDIAPH1
	GADD34	0.99	0.93	1.47	0.86
		1.01	0.91	1.73	0.77
		1.05	0.74	1.25	0.84
		0.95	0.7	1.31	0.89
		shScr	shDIAPH1	shScr H/R	shDIAPH1 H/R
	TOMM40	0.92	1.04	0.79	0.66
		1.08	0.81	0.95	0.78
		1	1.04	0.76	1.03
		1	0.94	0.92	1.17
		shScr	shDIAPH1	shScr H/R	shDIAPH1 H/R
	BCL2	1.19	1.25	1.47	1.11
		0.81	1.45	1.72	1.23
		1.08	0.76	0.78	1.32
		0.92	0.7	1.66	1.81
		shScr	shDIAPH1	shScr H/R	shDIAPH1 H/R
	NEFL	0.99	0.93	1.47	0.83
		1.01	1.29	1.13	1.26
		0.77	1.42	1.06	1.5
		1.23	1.55	1.61	0.9
		shScr	shDIAPH1	shScr H/R	shDIAPH1 H/R
	PERK	0.99	0.93	1.47	0.83
		1.01	1.29	1.13	1.26
		0.76	1.28	1.3	1.17
		1.24	1.29	1.84	0.75
		shScr	shDIAPH1	shScr H/R	shDIAPH1 H/R
	EDEM1	0.96	1.52	1.21	1.33
		1.04	1.76	1.68	1.69
		0.96	1.18	1.13	1.19
		1.04	1.11	1.22	1.25
		shScr	shDIAPH1	shScr H/R	shDIAPH1 H/R
	MFN2	0.99	1.19	0.97	1.33
		1.01	1.33	1.05	1.23
		0.99	1.41	1.06	1.79
		1.01	1.31	1.24	1.7
		shScr	shDIAPH1	H/R shScr	H/R shDIAPH1
	DRP1	1.02	1.6	1.03	1.2
		0.98	1.06	1.48	0.71
		0.35	1.94	1.99	2.08
		1.65	2.2	0.7	2.18

## Sheet: Figure 4
4a	Mito Velocity					4b	Citrate Synthase				4c MitoSOX				4d	MPTP			4e	MitoPT JC-1			4f	MitoT in HipSC-CMs
																								shScr	shDIAPH1	shScr H/R	shDIAPH1 H/R
	shScr	shDIAPH1				shScr	shDIAPH1	shScr H/R	shDIAPH1 H/R			shScr H/R	shDIAPH1 H/R			shScr H/R	shScr H/R			shScr H/R	shDIAPH1 H/R			11.6474	7.25288	2.29723	26.0185
	0.1594	0.1896				3.7477e-05	0.00016096	9.7567e-05	0.00017182			9.195	6.31767			19.3902	9.0678			1.07433	1.67657			11.3452	21.3928	1.93789	43.9121
	0.2364	0.125				7.29501e-06	0.0001753	7.69689e-05	0.00014719			10.298	6.27133			47.6471	22.3256			1.00904	1.15969			11.5564	8.54696	3.41678	32.6308
	0.1156	0.8667				8.91685e-05	0.000140045	7.99251e-05	0.000109089			8.971	6.47367			22.7108	9.65625			1.15239	1.58056			2.98141	6.34291	1.00622	5.69907
	0.04449	0.3882				9.30439e-05	0.00015291	9.41794e-05	0.000170693			10.448	5.808			39.5238	9.3662			1.01574	1.72957			4.16645	2.99222	1.0254	5.48399
	0.1384	0.3095
	0.2094	0.3792
	0.1482	0.1912
	0.1404	0.1172
	0.04762	0.2094
	0.1151	0.3009				4g	Seahorse data obtained from export software							3h	Annexin -V apoptosis staining				3i	ER-ID			3j	Calcium imaging
	0.09369	0.2239					Basal mito respiration				ATP production													Fluo4
	0.1243	0.2364														shScr H/R	shDIAPH1 H/R			shScr H/R	shDIAPH1 H/R				shScr H/R	shDiaph1 H/R
	0.1406	0.1444					shScr H/R	shDIAPH1 H/R			shScr H/R	shDIAPH1 H/R				0.006	0.004			0.433802	0.3241				515	734
	0.3414	0.15					24.77	43.66			19.51	37.63				0.007	0.003			0.478481	0.251478				651	855
	0.1083	0.1286					22.29	42.06			18.87	51.09				0.006	0.005			0.367473	0.307567				665	1079
	0.3852	0.1341					22.98	54.49			20.83	59.27				0.009	0.005			0.36804	0.311496				654	1055
	0.2618	0.638					22.01	40.76			19.27	38.74													356	613
	0.04112	0.4333					21.87	56.52			19.84	37.77													341	524
	0.134	0.585						66.6				47.54
	0.03049	0.5146
	0.2273	0.1912
	0.1197	0.1939																						Mag-Fluo4
	0.2302	0.3358																							shScr H/R	shDiaph1 H/R
	0.2776	0.1517																							167	259
	0.05909	0.188																							163	218
	0.1777	0.1818																							139	301
	0.06482	0.2115				4k	PhosphatidylSerine																		133	220
	0.026	0.5236						shScr BL	shDIAPH1 BL	shScr H/R	shDIAPH1 H/R														163	346
	0.04749	0.1358						20.4229	36.7956	21.9185	38.8741														173	282
	0.2955	0.325						21.5875	51.8529	21.6971	45.6795														148	270
	0.04981	0.2511						15.3394	34.1986	17.7079	33.8098														177	268
	0.08864	0.1818						16.0699	43.192	17.3512	37.357
	0.02902	0.1275
	0.1063	0.26					Phosphatidylcholine
	0.1278	0.2292
		0.1007						shScr BL	shDIAPH1 BL	shScr H/R	shDIAPH1 H/R
		0.2449						65.8331	95.3542	70.577	114.285
		0.08731						68.7159	96.5715	72.3976	126.621
		0.2184						63.8693	96.2052	68.778	121.05
								63.4742	94.2227	74.9548	129.115

## Sheet: Figure Suppl 9
	MitoTimer in Wt-DKO hearts
	WT-BL	DKO-BL	WT-IR	DKO-IR
	0.360347	2.09534	1.70798	2.62238
	0.490472	2.29686	1.80048	3.58916
	0.407508	1.97707	1.60751	2.30075
	0.418227	1.43746	1.93064	2.56284
	0.735718	2.65403	1.65397	4.89019
	0.534304	2.65484		2.10417

## Sheet: Figure 5
	5b. Infarct area				5c. EF Pre-echo				5d. EF Pre-echo			5e. FS Pre-echo				5f. FS Pre-echo
		WT	CM-DKO			WT	CM-DKO		WT	CM-DKO			WT	CM-DKO		WT	CM-DKO
		39.1949	29.7002			65.4977	68.1338		50.3445	61.5487			31.4266	39.4617		19.6631	31.7622
		37.8842	35.9566			61.1349	66.0238		41.3254	66.7962			39.5724	34.5737		27.6494	34.7726
		50.3332	37.461			66.5998	61.574		55.7567	59.7154			33.1185	41.366		29.1842	39.455
		44.79	18.575			65.7954	61.3257		55.4705	61.1104			30.7007	37.9427		24.4042	34.2273
		45.49	16.2			62.0454	63.2125		39.1692	62.9645			39.654	30.2206		21.5278	30.106
		35.32	14.663			64.8454	65.4197		55.5436	62.8677			31.6236	34.7804		22.0666	27.3587

## Sheet: Suppl figure 10
		PCR data S10b
		Cardiomyocytes				Kidney
		WT	CM-DKO			WT	CM-DKO
		1.24368	0.455868			1.06	1.16
		0.986391	0.456027			0.96	0.92
		0.963319	0.311459			1.12	0.98
		0.993856	0.295048			0.96	1.06
		1.12951	0.253619			1.01	1.12
		0.938546	0.294539
		1.08149	0.332346

## Sheet: Figure 6
	6A	DUOLINK PLA DIAPH1-MFN2					6B		EM data	Diistance between Mt-ER
		shScr	shAGER	shScr H/R	shAGER H/R				shScr	shAGER	shScr HR	shAGER H/R
		32.72	0.52	45.36	3.45				14.433	19.855	8.375	32.845
		23.31	4.97	39.34	14.47				22.821	29.741	7.491	31.892
		17.83	3.44	33.57	14.25				19.13	46.185	9.767	16.958
		15.65	4.67	27.38	7.66				11.255	25.801	10.05	31.892
									8.752	26.814	19.098	70.372
									37.235	12.451	12.757	58.146
									8.918	8.375	8.375	69.811
									8.918	16.75	16.75	44.46
									14.262	32.706	20.17	67.523
									16.546	10.92	12.079	20.719
									16.61	16.518	26.219	34.349
									14.433	7.722	32.002	39.068
									10.743	10.189	6.906	62.836
									17.637	32.35	14.409	52.176
	6C	DUOLINK PLA DIAPH1-MFN2							23.264	23.451	6.906	51.737
		Veh H/R	RAGE229 H/R						33.557	12.591	8.744	40.34
		19.8151	0.680595						21.78	45.543	17.266	43.752
		27.1437	1.37523						8.918	27.434	11.635	41.582
		12.6922	0.650373						12.472	31.538	11.844	28.426
		12.6041	1.3413						8.637	8.541	10.223	20.378
									28.867	53.627	10.66	20.257
									16.779	28.672	5.863	19.426
	6D	DUOLINK PLA DIAPH1-MFN2							7.504	44.507	7.584	16.262
		Veh	CML	CML + RAGE229	RAGE229				11.255	17.246	9.475	49.817
		20.8777	43.0647	2.21695	0.208297				12.215	33.917	2.513	8.291
		11.967	37.3489	5.10326	3.45448				8.389	25.181	5.363	14.627
		13.431	20.8337	2.89317	4.72967				18.149	40.514	4.188	33.185
		7.50406	23.4633	1.49602	4.38051				21.877	58.65	7.205	41.047
		14.5389	26.9786	2.14423	2.13904				25.224	35.176	5.863	26.232
		6.24795	24.767	1.76008	3.33849				30.248	17.488	6.7	16.262
									13.104	12.451	18.596	9.02
									9.036	25.098	14.912	13.505
									26.101	22.875	7.901	2.648
									48.917	33.037	16.582	4.188
									30.201	10.085	9.803	40.893
									15.194	22.473	10.494	34.976
									53.717	31.704	5.863	10.494
									15.469	17.428	6.752	21.353
									17.111	15.398	4.188	12.784
									27.313	10.085	8.623	11.844
									19.13	25.472	4.188	23.51
									12.778	33.185	7.156	21.84
									22.385	22.111	6.906	28.916
									20.481	18.08	37.902	29.823
									12.778	34.623	6.906	48.835
									13.527	24.418	6.039	31.782
									32.055	45.581	21.005	44.601
									23.49	17.082	23.585	25.348
									12.778	16.834	12.812	37.902
									18.759	13.505	17.266	11.844
									18.759	41.523	11.755	12.079
									8.389	20.17	5.922	15.443
									10.067	20.257	12.563	20.446
									15.194	13.029	10.189	9.364
									13.104	9.549	21.792	13.505
									15.101	21.614	10.085	12.812
									8.389	26.918	11.665	10.725
									16.918	43.454	7.205	14.651
									18.983	23.225	14.336	14.262
									11.745	35.582	17.667	8.623
									8.389	17.246	6.752	12.451
									17.637	28.426	22.002	42.085
									10.102	35.582	21.776	10.12
									18.919	27.878	8.541	10.085
									20.412	20.938	15.802	19.713
									27.016	43.114	6.039	12.079
									10.172	39.718	15.443	17.488
									19.066	24.288	8.541	8.291
									19.573	10.189	17.246	16.088
									10.033	14.627	18.728	41.379
									40.773	25.32	12.079	34.744
									27.643	42.975	8.249	15.443
									17.459	20.17	14.458	12.784
									28.477	37.455	10.085	7.205
									12.174	28.818	8.903	62.814
									25.526	10.594	10.05	65.327
									10.87	17.266	12.366	10.92
									9.46	20.118	18.08	9.251
									21.691	6.097	6.906	6.039
									13.79	15.075	3.453	12.563
									17.459	11.268	6.378	21.451
									29.36	29.025	10.725	23.585
									32.296	14.262	6.378	31.033
									8.361	20.719	5.922	10.05
									12.43	16.624	5.618	14.262
									19.303	12.757	10.189	16.855
									7.095	21.005	23.807	10.494
									14.957	40.453	21.268	34.349
									15.073	16.262	10.725	48.265
									10.571	23.27	15.443	29.025
									24.132	30.022	24.389	21.204
									10.66	14.312	13.813	42.918
									10.922	20.135	25.126	45.226
									11.016	25.568	13.4	45.257
									24.901	20.135	10.189	45.226
									8.623	33.689	15.168	31.605
									11.635	18.425	20.24	29.823
									6.752	15.891	13.505	26.853
									9.767	13.939	11.991	20.17
									12.194	22.613	12.451	8.417
									8.51	25.348	13.082	52.597
									11.268	23.165	6.039	37.192
									17.266	19.855	13.426	9.767
									12.563	11.725	11.174	74.91
									5.618	19.117	7.901	38.852
									7.02	13.634	12.079	1.675
									7.722	45.102	5.297	21.451
									11.237	40.34	7.584	17.806
									9.549	16.497	6.7	24.986
									10.223	46.968	14.262	52.571
									7.584	19.855	7.538	14.312
									13.242	32.76	4.738	39.328
									7.901	15.802	13.813	16.262
									10.189	13.242	8.375	38.933
									12.079	12.079	10.594	27.689
									9.549	30.44	6.039	25.14
									8.375	9.059	32.176	37.614
									13.736	34.369	17.246	55.788
									13.002	30.209	20.17	9.364
									19.552	42.705	12.079	10.05
									16.262	28.154	7.205	10.594
									19.281	14.039	6.7	46.329
									14.312	10.594	18.596	9.549
									13.002	28.34	12.079	12.079
									10.085	17.588	6.378	33.762
									9.475	32.663	19.135	16.518
									8.903	36.889	18.118	15.443
									17.266	46.458	12.812	20.17
									15.646	36.246	41.909	30.197
									15.443	18.821	15.075	56.183
									9.475	20.938	9.475	26.219
									12.451	27.651	39.956	37.976
									28.879	18.596	21.84	40.479
									66.802	13.426	35.532	60.972
									14.627	22.473	26.853	13.813
									10.725	32.22	15.099	26.853
									16.088	51.089	7.722	20.17
									23.983	11.755	10.085	26.232
									26.814	31	10.085	23.285
									10.085	25.126	11.174	32.674
									13.505	29.611	10.189	33.762
									6.906	23.807	8.744	27.035
									31.782	33.762	8.375	32.663
									16.088	60.696	13.736	25.637
									13.242	24.114	14.817	23.285
									9.475	15.802	16.262	27.954
									13.109	26.232	11.665	29.599
									12.591	22.551	7.156	22.998
									13.634	13.109	19.766	57.295
									4.884	20.17	6.541	19.606
									5.922	18.728	13.4	66.939
									9.549	23.043	10.725	44.222
									10.594	19.117	19.606	50.279
									9.251	25.181		13.813
									16.958	35.345		32.002

[truncated: 1 more sheets: Figure 7]
